# Supplementary material for: Statistical overview of the Sniffin’ sticks olfactory test from the perspectives of anosmia and hyposmia
Source: Sci Rep. 2025 Mar 15;15:8984. doi: 10.1038/s41598-025-93380-z (PMC11910658; doi:10.1038/s41598-025-93380-z)
Supplement: Supplementary file 4 — Supplementary Material 4 [file 41598_2025_93380_MOESM4_ESM.xlsx]

## Sheet: frequency of correct answer
Table 1.
Balanced frequency of correct answer placement in 16-pen Sniffin’ Sticks 4 response alternative tests (4-AFC) (balanced pattern placement: 4-4-4-4).
Country	Frequency of correct answers in the Sniffin' Sticks test				Balanced frequency
	correct answer for answer choice 1	correct answer for answer choice 2	correct answer for answer choice 3	correct answer for answer choice 4
15 countries (Germany*43, Democratic Republic of the Congo*44, Denmark*45,46, Greece*47, Iran*48, Malaysia*49, Poland*50, Portugal*51, Romania*52, Slovakia*53, Spain*54, Sri Lanka*55, Taiwan*56, Tanzania*57, Turkey*58,59)	4	4	4	4	yes
Brazil60,61	3	4	4	5	no
Egypt62	3	5	5	3	no
Republic of Korea63	4	5	4	3	no
United Kingdom64,65	4	5	3	4	no
*The order of the correct answers is the same as the original Sniffin’ Sticks (Burghart Messtechnik GmbH, Holm, Germany)43

## Sheet: freq. of adjacent answers 
Table 2.
Equality of frequencies of correct response pairs in 16-pen Sniffin’ Sticks 4-AFC tests.
Country	Order of correct answers	Adjacent correct answer pairs
		1→1	1→2	1→3	1→4	2→1	2→2	2→3	2→4	3→1	3→2	3→3	3→4	4→1	4→2	4→3	4→4
15 countries (Germany*43, Democratic Republic of the Congo*44, Denmark*45,46, Greece*47, Iran*48, Malaysia*49, Poland*50, Portugal*51, Romania*52, Slovakia*53, Spain*54, Sri Lanka*55, Taiwan*56, Tanzania*57, Turkey*58,59)	1 3 4 2 2 3 1 4 3 2 4 1 4 3 1 2	0	1	1	2	0	1	1	1	2	1	0	1	1	1	2	0
Brazil60,61	3 1 1 3 2 4 2 4 1 4 3 2 2 4 3 4	1	0	1	1	0	1	0	3	1	2	0	1	1	1	2	0
Egypt62	1 2 3 4 3 2 1 2 3 4 3 2 1 2 3 4	0	3	0	0	2	0	3	0	0	2	0	3	0	0	2	0
Republic of Korea63	1 3 2 2 2 3 1 4 3 2 4 1 4 3 1 2	0	1	1	2	0	2	1	1	2	2	0	0	1	0	2	0
United Kingdom64,65	1 2 4 2 2 3 1 4 3 2 4 1 4 3 1 2	0	2	0	2	0	1	1	2	2	1	0	0	1	1	2	0
*The order of the correct answers is the same as the original Sniffin’ Sticks (Burghart Messtechnik GmbH, Holm, Germany)43

## Sheet: time balance of correct answers
Table 3.
Mean value of the temporal occurrence of the correct answers to the 16-pen Sniffin’ Sticks 4 response alternative tests (4-AFC) (perfectly balanced in time: correct answer in 1st position (8.5), correct answer in 2nd position (8.5), correct answer in 3rd position (8.5), correct answer in 4th position (8.5), mean deviation (0)).
Country	Order of correct answers	Average of the sequence of correct answers in a given place				Average deviation from perfect balance in time
		1st place	2nd place	3rd place	4th place
15 countries (Germany*43, Democratic Republic of the Congo*44, Denmark*45,46, Greece*47, Iran*48, Malaysia*49, Poland*50, Portugal*51, Romania*52, Slovakia*53, Spain*54, Sri Lanka*55, Taiwan*56, Tanzania*57, Turkey*58,59)	1 3 4 2 2 3 1 4 3 2 4 1 4 3 1 2	8.75	8.75	7.75	8.75	0.375
Brazil60,61	3 1 1 3 2 4 2 4 1 4 3 2 2 4 3 4	4.667	9.25	7.75	10.8	1.908
Egypt62	1 2 3 4 3 2 1 2 3 4 3 2 1 2 3 4	7	8.4	8.6	10	0.800
Republic of Korea63	1 3 2 2 2 3 1 4 3 2 4 1 4 3 1 2	8.75	7.6	7.75	10.67	1.017
United Kingdom64,65	1 2 4 2 2 3 1 4 3 2 4 1 4 3 1 2	8.75	7.4	9.667	8.75	0.692
*The order of the correct answers is the same as the original Sniffin’ Sticks (Burghart Messtechnik GmbH, Holm, Germany)43

## Sheet: adapted Sniffin' Sticks
Table 4.
The response odour alternatives of the culturally adapted Sniffin' Sticks tests (green background colour: correct response; italic and bold: culturally adapted response alternative)
Country	Pen number																Source
	1	2	3	4	5	6	7	8	9	10	11	12	13	14	15	16
Brazil	strawberry	leather	cinnamon	chives	coconut	peach	mint	mustard	garlic	cigarette	melon	cinnamon	pear	camomile	honey	bread	Silveira‐Moriyama, L., Carvalho, M. D. J., Katzenschlager, R., Petrie, A., Ranvaud, R., Barbosa, E. R., & Lees, A. J. The use of smell identification tests in the diagnosis of Parkinson's disease in Brazil. Movement disorders: official journal of the Movement Disorder Society 23(16), 2328-2334 (2008).	https://movementdisorders.onlinelibrary.wiley.com/doi/full/10.1002/mds.22241
	mulberry	smoke	honey	pine scented disinfectant	banana	apple	liquorice	mint flavoured candy	onion	wine	orange	clove	pineapple	raspberry	Bralilian alcoholic drink	cheese
	orange	glue	chocolate	mint	walnut	orange	cherry	rubber	cabbage	smoke	apple	pepper	peach	cherry	anise	ham
	pineapple	grass	vanilla	onion	cherry	lemon	cracker	solvent ink	carrot	coffee	peach	mustard	plum	rose	pine scented disinfectant	fish
Democratic Republic of the Congo	orange	smoke	avocado	incense	coconut	mango	ginger	celery	onion	cigarette	tomato	onion	papaya	tea	smoked meat	bread	Balungwe, P., Huart, C., Matanda, R., Bisimwa, G., Mouraux, A., & Rombaux, P. Adaptation of the Sniffin’ Sticks test in south-kivu. European annals of otorhinolaryngology, head and neck diseases 137(6), 467-471 (2020).	https://www.sciencedirect.com/science/article/pii/S1879729620300326
	mango	glue	peanut	mint	banana	apple	guava	rubber	chilli	coffee	mango	pepper	plum	strawberry	beer	fish
	strawberry	leather	chocolate	cypress	peanut	lemon	mint	menthol	garlic	wine	orange	honey	mango	rose	coffee	cheese
	pineapple	grass	honey	onion	guava	grapefruit	biscuits	eucalyptus	carrot	smoke	apple	celery	pineapple	guava	cypress	sausage
Denmark	orange	smoke	steak	paint	bacon	curry	licorice	ketchup	onion	mint	caramel	cloves	wet dog	pepper	anise	petrol	Niklassen, A., S., Ovesen, T., Fernandes, H., Fjaeldstad, A., W. Danish validation of sniffin' sticks olfactory test for threshold, discrimination, and identification. The Laryngoscope 128(8), 1759-1766 (2017).	https://onlinelibrary.wiley.com/doi/full/10.1002/lary.27052
	soap	sweat	vanilla	peppermint	banana	coffee	coke	popcorn	marzipan	coffee	cigarette	pepper	popcorn	licorice	grass	fish
	strawberry	leather	marzipan	spruce	burnt almond	lemon	petrol	curry	garlic	wine	vanilla	cinnamon	coconut	rose	honey	cheese
	pineapple	orange	cinnamon	onion	pancake	honey	strawberry	turpentine	soap	smoke	apple	marzipan	pineapple	coke	chocolate	bacon
Egypt	orange	mango	basil	garbage	cigarette smoke	vinegar	liquorice	smoke	garbage	coconut	garlic	onion	mango	mint	onion	smoke	Oleszkiewicz, A., Taut, M., Sorokowska, A., Radwan, A., Kamel, R., & Hummel, T. Development of the Arabic version of the “Sniffin’Sticks” odor identification test. European Archives of Oto-Rhino-Laryngology 273, 1179-1184 (2016).	https://link.springer.com/article/10.1007/s00405-015-3718-2
	banana	wall paint	fish	bakery	soap	lemon	sewage	paint thinner	smoke	mango	coffee	pepper	shrimps	rose	coffee	strawberry
	fish	strawberry	cinnamon	sweat	banana	fish	coconut	french fries	garlic	petrol	apple	falafel	sewage	kofta	anise	basil
	coffee	bakery	banana	peppermint	rose	falafel	incense	onion	urine	coffee	orange	vinegar	smoke	wall paint	pastrami	fish
Germany	orange	smoke	honey	chives	coconut	peach	liquorice	mustard	onion	cigarettes	melon	clove	pear	camomile	anise	bread	Wolfensberger, M. Sniffin' Sticks: a new olfactory test battery. Acta oto-laryngologica 120(2), 303-306 (2000).	https://pubmed.ncbi.nlm.nih.gov/11603794/
	blackberry	glue	vanilla	peppermint	banana	apple	cherry	rubber	sauerkraut	coffee	peach	pepper	plum	raspberry	rum	fish
	strawberry	leather	chocolate	fir	walnut	lemon	spearmint	menthol	garlic	wine	orange	cinnamon	peach	rose	honey	cheese
	pineapple	grass	cinnamon	onion	cherry	grapefruit	cookies	turpentine	carrot	smoke	apple	mustard	pineapple	cherry	fir	ham
Greece	orange	smoke	cheese	chives	coconut	peach	greek grappa	mustard	onion	cigarette	melon	cloves	pear	camomile	ouzo	bread	Konstantinidis, I., Printza, A., Genetzaki, S., Mamali, K., Kekes, G., & Constantinidis, J. Cultural adaptation of an olfactory identification test: the Greek version of Sniffin' Sticks. Rhinology 46(4), 292 (2008).	https://www.researchgate.net/profile/Iordanis-Konstantinidis/publication/23790055_Cultural_adaptation_of_an_olfactory_identification_test_The_Greek_version_of_Sniffin'_Sticks/links/53e0e6810cf24f90ff60c0ba/Cultural-adaptation-of-an-olfactory-identification-test-The-Greek-version-of-Sniffin-Sticks.pdf
	blackberry	shoeleather	vanilla	peppermint	banana	onion	cherry	cherry	sauerkraut	coffee	fish	pepper	plum	raspberry	rum	fish
	strawberry	glue	chocolate	fir	walnut	lemon	spearmint	peppermint	garlic	wine	cheese	cinnamon	peach	rose	honey	cheese
	pineapple	grass	cinnamon	onion	cherry	peppermint	cookies	painter oil	carrot	smoke	apple	mustard	pineapple	cherry	fir	ham
Iran	orange	onion	honey	chives	coconut	peach	cantaloupe	vinegar	onion	vinegar	garlic	smoke	pear	apple	cardamom	bread	Kamrava, S. K., Hosseini, S. F., Farhadi, M., Jalessi, M., Talebi, A., Amini, E., & Alizadeh, R. Cultural adaptation of the Iranian version of the “Sniffin’ Sticks” olfactory test. Medical Journal of the Islamic Republic of Iran 35 (2021).	https://www.ncbi.nlm.nih.gov/pmc/articles/PMC8932212/
	fish	vanilla	vanilla	peppermint	banana	apple	carrot	curd	fava beans	coffee	coffee	hazelnut	plum	lemon	cinnamon	honey
	onion	peppermint	chocolate	curd	walnut	lemon	plum	bread	garlic	cinnamon	grass	milk	peach	rose	honey	peppermint
	milk	grass	cinnamon	onion	apple	pear	apple	butter	carrot	vanilla	apple	coconut	pineapple	angelica	saffron	lemon
Malaysia	orange	smoke	honey	turmeric	coconut	peach	fennel seed	ginger	onion	cigarettes	melon	cloves	pear	jasmine	anise	bread	Sai-Guan, L., Husain, S., Zahedi, F. D., Ahmad, N., & Gendeh, B. S. Cultural adaptation of sniffin’sticks smell identification test: the Malaysian version. Iranian journal of otorhinolaryngology 32(111), 213 (2020).	https://www.ncbi.nlm.nih.gov/pmc/articles/PMC7423079/
	durian	glue	vanilla	peppermint	banana	apple	cherry	rubber	turmeric	coffee	peach	pepper	plum	jack fruit	rum	fish
	strawberry	leather	chocolate	pandan leaf	rambutan	lemon	spearmint	menthol	garlic	wine	orange	cinnamon	peach	rose	honey	cheese
	pineapple	grass	cinnamon	onion	cherry	papaya	cookies	paint thinner	carrot	candle smoke	apple	mustard	pineapple	cherry	fir	ham
Poland	orange	smoke	honey	chives	coconut	melon	licorice	mustard	onion	cigarettes	pineapple	cloves	pear	camomile	aniseed	bread	Sorokowska, A., & Hummel, T. Polish version of the Sniffin'Sticks test-adaptation and normalization. Otolaryngologia Polska = The Polish Otolaryngology 68(6), 308-314 (2014).	https://europepmc.org/article/med/25168274
	blackberry	chewing gum	vanilla	mint	banana	apple	cherry	rubber	sauerkraut	coffee	white peach	pepper	plum	raspberry	rum	fish
	strawberry	shoe leather	chocolate	fir	walnut	lemon	spearmint	grass	garlic	wine	orange	cinnamon	peach	rose	honey	cheese
	pineapple	grass	cinnamon	onion	cherry	cherry	cookies	paint solvent	carrot	smoke	green apple	mustard	pineapple	cherry	fir	ham
Portugal	orange	smoke	honey	chives	coconut	peach	anise	mustard	onion	cigarettes	melon	clove	pear	camomile	anise	bread	Ribeiro, J. C., Simões, J., Silva, F., Silva, E. D., Hummel, C., Hummel, T., & Paiva, A. Cultural adaptation of the Portuguese version of the “Sniffin’Sticks” smell test: reliability, validity, and normative data. PloS one 11(2), e0148937 (2016).	https://pubmed.ncbi.nlm.nih.gov/26863023/
	blackberry	glue	vanilla	spearmint	banana	apple	cherry	rubber	cabbage	coffee	peach	pepper	plum	raspberry	rum	fish
	strawberry	leather	chocolate	pine tree	walnut	lemon	spearmint	menthol	garlic	wine	orange	cinnamon	peach	rose	honey	cheese
	pineapple	grass	cinnamon	onion	cherry	orange	cookies	paint thinner	carrot	smoke	apple	mustard	pineapple	cherry	pine tree	ham
Republic of Korea	orange	smoke	honey	spring onion	coconut	peach	licorice	mustard	onion	tobacco	melon	soy	melon	green tea	sesame oil	bread	Cho, J. H., Jeong, Y. S., Lee, Y. J., Hong, S. C., Yoon, J. H., & Kim, J. K. The Korean version of the Sniffin’stick (KVSS) test and its validity in comparison with the cross-cultural smell identification test (CC-SIT). Auris Nasus Larynx 36(3), 280-286 (2009).	https://www.sciencedirect.com/science/article/pii/S0385814608001338
	grape	adhesive	vanilla	peppermint	banana	apple	cherry	rubber	cabbage	coffee	peach	pepper	plum	strawberry	rum	fish
	strawberry	leather	chocolate	fir tree	walnut	lemon	chewing gum	menthol	garlic	wine	orange	cinnamon	peach	rose	honey	cheese
	pineapple	glue	cinnamon	onion	cherry	plum	cookie	resin	carrot	smoke	apple	mustard	pineapple	cherry	fir tree	ham
Romania	orange	smoke	honey	chives	coconut	peach	sweet root	mustard	onion	cigarettes	melon	clove	pear	camomile	fennel	bread	Catana, I., Negoiaș, S., Maniu, A., Porojan, M., & Cosgarea, M. A modified version of “Sniffin’ Sticks” odor identification test: the Romanian cultural adaptation. Medicine and Pharmacy Reports 85(2), 218-223 (2012).	https://medpharmareports.com/index.php/mpr/article/view/219
	blackberry	glue	vanilla	peppermint	banana	onion	ham	tire	sauerkraut	coffee	cherry	pepper	plum	raspberry	rum	fish
	strawberry	leather	chocolate	fir	walnut	lemon	mint	peppermint	garlic	wine	cheese	cinnamon	peach	rose	cinnamon	cheese
	pineapple	grass	cinnamon	onion	cherry	menthol	cakes	diluent	carrot	smoke	apple	mustard	pineapple	cherry	menthol	ham
Slovakia	orange	smoke	honey	chives	coconut	peach	liquorice	mustard	onion	cigarettes	melon	clove	pear	camomile	anise	bread	Skorvanek, M., Ladomirjakova, Z., Han, V., Lesko, N., Feketeova, E., Jarcuskova, D., ... & Gdovinova, Z. Prevalence of prodromal Parkinson’s disease as defined by MDS research criteria among elderly patients undergoing colonoscopy. Journal of Parkinson's Disease 7(3), 481-489 (2017).	https://www.researchgate.net/publication/315827749_Prevalence_of_Prodromal_Parkinson's_Disease_as_Defined_by_MDS_Research_Criteria_among_Elderly_Patients_Undergoing_Colonoscopy
	blackberry	glue	vanilla	peppermint	banana	apple	cherry	rubber	sauerkraut	coffee	peach	pepper	plum	raspberry	rum	fish
	strawberry	leather	chocolate	fir	walnut	lemon	spearmint	menthol	garlic	wine	orange	cinnamon	peach	rose	honey	cheese
	pineapple	grass	cinnamon	onion	cherry	grapefruit	cookies	turpentine	carrot	smoke	apple	mustard	pineapple	cherry	fir	ham
Spain	orange	smoke	honey	chives	coconut	peach	liquorice	mustard	onion	cigarettes	melon	clove	pear	manzanilla	anise	bread	Delgado-Losada, M. L., Delgado-Lima, A. H., & Bouhaben, J. (2020). Spanish validation for olfactory function testing using the sniffin’sticks olfactory test: Threshold, discrimination, and identification. Brain Sciences 10(12), 943 (2020).	https://pubmed.ncbi.nlm.nih.gov/33297359/
	blackberry	glue	vanilla	peppermint	banana	apple	cherry	rubber	coles	coffee	peach	pepper	plum	raspberry	rum	fish
	strawberry	leather	chocolate	fir	walnut	lemon	spearmint	menthol	garlic	wine	orange	cinnamon	peach	rose	honey	cheese
	pineapple	grass	cinnamon	onion	cherry	grapefruit	cookies	solvent	carrot	smoke	apple	mustard	pineapple	cherry	fir	ham
Sri Lanka	orange	smoke	honey	chives	coconut	peach	liquorice	mustard	onion	cigarettes	melon	clove	pear	camomile	anise	bread	Silveira‐Moriyama, L., Sirisena, D., Gamage, P., Gamage, R., de Silva, R., & Lees, A. J. Adapting the Sniffin' Sticks to diagnose Parkinson's disease in Sri Lanka. Movement Disorders 24(8), 1229-1233 (2009).	https://movementdisorders.onlinelibrary.wiley.com/doi/full/10.1002/mds.22545
	blackberry	glue	vanilla	peppermint	banana	apple	cherry	rubber	sauerkraut	coffee	peach	pepper	plum	raspberry	rum	fish
	strawberry	leather	chocolate	fir	walnut	lemon	spearmint	menthol	garlic	wine	orange	cinnamon	peach	rose	honey	cheese
	pineapple	grass	cinnamon	onion	cherry	grapefruit	cookies	turpentine	carrot	smoke	apple	mustard	pineapple	cherry	fir	ham
Taiwan	orange	tea	honey	chives	papaya	guava	licorice	mustard	onion	cigarettes	Shaddock	wood	watermelon	mango	star anise	bread	Shu, C. H., Yuan, B. C., Lin, S. H., & Lin, C. Z. Cross-cultural application of the “Sniffin’Sticks” odor identification test. American journal of rhinology 21(5), 570-573 (2007).	https://journals.sagepub.com/doi/pdf/10.2500/ajr.2007.21.3075
	longan	superglue	vanilla	mint	banana	apple	starfruit	gasoline	pickles	coffee	guava	pepper	guava	granadilla	rice wine	fish
	strawberry	leather	chocolate	ginger	litchi	lemon	mint	wood	garlic	rice wine	orange	cinnamon	almond	rose	honey	cheese
	pineapple	grass	cinnamon	green onion	starfruit	grapefruit	cookie	Tiger balm	carrot	tea	apple	mustard	pineapple	starfruit	wood	ham
Tanzania	orange	smoke	honey	chives	coconut	peach	Kofta	mustard	onion	cigarettes	melon	clove	pear	camomile	anise	bread	Dotchin, C., Msuya, O., & Walker, R. The use of smell identification tests in the diagnosis of Parkinson's disease in Brazil. Movement Disorders 25(4), 510-511 (2010).	https://comum.rcaap.pt/bitstream/10400.26/4913/1/Psychogenic%20movement%20disorder%20after%20a%20venlafaxine-induced%20dystonia.pdf
	blackberry	glue	vanilla	peppermint	banana	apple	cherry	rubber	sauerkraut	coffee	peach	pepper	plum	raspberry	rum	fish
	strawberry	leather	chocolate	fir	walnut	lemon	spearmint	menthol	garlic	wine	orange	cinnamon	peach	rose	honey	cheese
	pineapple	grass	cinnamon	onion	cherry	grapefruit	cookies	turpentine	carrot	smoke	apple	mustard	pineapple	cherry	fir	ham
Turkey	orange	smoke	honey	chive	coconut	peach	liquorice	mustard	onion	cigarettes	rose	cloves	cherry	cinnamon	anise	bread	Oniz, A., Erdogan, I., Ikiz, A. O., Evirgen, N., & Ozgoren, M. The Modified Sniffin'Sticks Test in Turkish Population Based on Odor Familiarity Survey. Journal of Neurological Sciences 30(2) (2013).	https://www.researchgate.net/publication/288370629_The_Modified_Sniffin'_Sticks_Test_in_Turkish_Population_Based_on_Odor_Familiarity_Survey
	strawberry	glue	vanilla	peppermint	banana	apple	cherry	rubber	sauerkraut	coffee	cookies	pepper	plum	raspberry	rum	fish
	peach	leather	chocolate	fir	walnut	lemon	spearmint	thyme	garlic	wine	orange	cinnamon	lemon	rose	honey	cheese
	apricot	grass	cinnamon	onion	cherry	grapefruit	cookies	turpentine	carrots	smoke	apple	mustard	pineapple	cherry	fir	salami
United Kingdom	orange	smoke	honey	chives	coconut	peach	liquorice	mustard	onion	cigarette	blackcurrant	cloves	pear	camomile	aniseed	bread	Langstaff, L., Clark, A., Salam, M., Philpott, C. M. Cultural Adaptation and Validity of the Sniffin' Sticks Psychophysical Test for the UK Setting. Chemosensory Perception 14, 102-108 (2021).	https://link.springer.com/article/10.1007/s12078-021-09287-2#Tab1
	blackberry	leather	vanilla	peppermint	banana	melon	chocolate	smoke	pickle	coffee	strawberry	pepper	plum	raspberry	rum	fish
	strawberry	glue	chocolate	wood	walnut	lemon	chewing gum	menthol	garlic	wine	vanilla	cinnamon	peach	rose	honey	cheese
	pineapple	grass	cinnamon	onion	cherry	orange	cookies	turpentine	carrot	candle smoke	apple	mustard	pineapple	cherry	wood	ham
