# Supplementary material for: Statistical overview of the Sniffin’ sticks olfactory test from the perspectives of anosmia and hyposmia
Source: Sci Rep. 2025 Mar 15;15:8984. doi: 10.1038/s41598-025-93380-z (PMC11910658; doi:10.1038/s41598-025-93380-z)
Supplement: Supplementary file 5 — Supplementary Material 5 [file 41598_2025_93380_MOESM5_ESM.xlsx]

## Sheet: 96 fully balanced sequences
Table 1.
Sniffin’ Sticks identification test with 96 fully balanced (frequency, response pairs, time) sequences.
1	2	3	3	4	1	4	4	2	2	1	3	2	4	3	1
1	2	3	3	4	4	2	4	1	1	3	2	2	1	4	3
1	2	3	4	2	1	4	4	3	3	1	3	2	2	4	1
1	2	3	4	4	1	3	3	2	4	2	2	1	1	4	3
1	2	4	3	2	1	3	3	4	4	1	4	2	2	3	1
1	2	4	3	3	1	4	4	2	3	2	2	1	1	3	4
1	2	4	4	3	1	3	3	2	2	1	4	2	3	4	1
1	2	4	4	3	3	2	3	1	1	4	2	2	1	3	4
1	3	2	2	4	1	4	4	3	3	1	2	3	4	2	1
1	3	2	2	4	4	3	4	1	1	2	3	3	1	4	2
1	3	2	4	3	1	4	4	2	2	1	2	3	3	4	1
1	3	2	4	4	1	2	2	3	4	3	3	1	1	4	2
1	3	4	2	2	1	4	4	3	2	3	3	1	1	2	4
1	3	4	2	3	1	2	2	4	4	1	4	3	3	2	1
1	3	4	4	2	1	2	2	3	3	1	4	3	2	4	1
1	3	4	4	2	2	3	2	1	1	4	3	3	1	2	4
1	4	2	2	3	1	3	3	4	4	1	2	4	3	2	1
1	4	2	2	3	3	4	3	1	1	2	4	4	1	3	2
1	4	2	3	3	1	2	2	4	3	4	4	1	1	3	2
1	4	2	3	4	1	3	3	2	2	1	2	4	4	3	1
1	4	3	2	2	1	3	3	4	2	4	4	1	1	2	3
1	4	3	2	4	1	2	2	3	3	1	3	4	4	2	1
1	4	3	3	2	1	2	2	4	4	1	3	4	2	3	1
1	4	3	3	2	2	4	2	1	1	3	4	4	1	2	3
2	1	3	3	4	2	4	4	1	1	2	3	1	4	3	2
2	1	3	3	4	4	1	4	2	2	3	1	1	2	4	3
2	1	3	4	1	2	4	4	3	3	2	3	1	1	4	2
2	1	3	4	4	2	3	3	1	4	1	1	2	2	4	3
2	1	4	3	1	2	3	3	4	4	2	4	1	1	3	2
2	1	4	3	3	2	4	4	1	3	1	1	2	2	3	4
2	1	4	4	3	2	3	3	1	1	2	4	1	3	4	2
2	1	4	4	3	3	1	3	2	2	4	1	1	2	3	4
2	3	1	1	4	2	4	4	3	3	2	1	3	4	1	2
2	3	1	1	4	4	3	4	2	2	1	3	3	2	4	1
2	3	1	4	3	2	4	4	1	1	2	1	3	3	4	2
2	3	1	4	4	2	1	1	3	4	3	3	2	2	4	1
2	3	4	1	1	2	4	4	3	1	3	3	2	2	1	4
2	3	4	1	3	2	1	1	4	4	2	4	3	3	1	2
2	3	4	4	1	1	3	1	2	2	4	3	3	2	1	4
2	3	4	4	1	2	1	1	3	3	2	4	3	1	4	2
2	4	1	1	3	2	3	3	4	4	2	1	4	3	1	2
2	4	1	1	3	3	4	3	2	2	1	4	4	2	3	1
2	4	1	3	3	2	1	1	4	3	4	4	2	2	3	1
2	4	1	3	4	2	3	3	1	1	2	1	4	4	3	2
2	4	3	1	1	2	3	3	4	1	4	4	2	2	1	3
2	4	3	1	4	2	1	1	3	3	2	3	4	4	1	2
2	4	3	3	1	1	4	1	2	2	3	4	4	2	1	3
2	4	3	3	1	2	1	1	4	4	2	3	4	1	3	2
3	1	2	2	4	3	4	4	1	1	3	2	1	4	2	3
3	1	2	2	4	4	1	4	3	3	2	1	1	3	4	2
3	1	2	4	1	3	4	4	2	2	3	2	1	1	4	3
3	1	2	4	4	3	2	2	1	4	1	1	3	3	4	2
3	1	4	2	1	3	2	2	4	4	3	4	1	1	2	3
3	1	4	2	2	3	4	4	1	2	1	1	3	3	2	4
3	1	4	4	2	2	1	2	3	3	4	1	1	3	2	4
3	1	4	4	2	3	2	2	1	1	3	4	1	2	4	3
3	2	1	1	4	3	4	4	2	2	3	1	2	4	1	3
3	2	1	1	4	4	2	4	3	3	1	2	2	3	4	1
3	2	1	4	2	3	4	4	1	1	3	1	2	2	4	3
3	2	1	4	4	3	1	1	2	4	2	2	3	3	4	1
3	2	4	1	1	3	4	4	2	1	2	2	3	3	1	4
3	2	4	1	2	3	1	1	4	4	3	4	2	2	1	3
3	2	4	4	1	1	2	1	3	3	4	2	2	3	1	4
3	2	4	4	1	3	1	1	2	2	3	4	2	1	4	3
3	4	1	1	2	2	4	2	3	3	1	4	4	3	2	1
3	4	1	1	2	3	2	2	4	4	3	1	4	2	1	3
3	4	1	2	2	3	1	1	4	2	4	4	3	3	2	1
3	4	1	2	4	3	2	2	1	1	3	1	4	4	2	3
3	4	2	1	1	3	2	2	4	1	4	4	3	3	1	2
3	4	2	1	4	3	1	1	2	2	3	2	4	4	1	3
3	4	2	2	1	1	4	1	3	3	2	4	4	3	1	2
3	4	2	2	1	3	1	1	4	4	3	2	4	1	2	3
4	1	2	2	3	3	1	3	4	4	2	1	1	4	3	2
4	1	2	2	3	4	3	3	1	1	4	2	1	3	2	4
4	1	2	3	1	4	3	3	2	2	4	2	1	1	3	4
4	1	2	3	3	4	2	2	1	3	1	1	4	4	3	2
4	1	3	2	1	4	2	2	3	3	4	3	1	1	2	4
4	1	3	2	2	4	3	3	1	2	1	1	4	4	2	3
4	1	3	3	2	2	1	2	4	4	3	1	1	4	2	3
4	1	3	3	2	4	2	2	1	1	4	3	1	2	3	4
4	2	1	1	3	3	2	3	4	4	1	2	2	4	3	1
4	2	1	1	3	4	3	3	2	2	4	1	2	3	1	4
4	2	1	3	2	4	3	3	1	1	4	1	2	2	3	4
4	2	1	3	3	4	1	1	2	3	2	2	4	4	3	1
4	2	3	1	1	4	3	3	2	1	2	2	4	4	1	3
4	2	3	1	2	4	1	1	3	3	4	3	2	2	1	4
4	2	3	3	1	1	2	1	4	4	3	2	2	4	1	3
4	2	3	3	1	4	1	1	2	2	4	3	2	1	3	4
4	3	1	1	2	2	3	2	4	4	1	3	3	4	2	1
4	3	1	1	2	4	2	2	3	3	4	1	3	2	1	4
4	3	1	2	2	4	1	1	3	2	3	3	4	4	2	1
4	3	1	2	3	4	2	2	1	1	4	1	3	3	2	4
4	3	2	1	1	4	2	2	3	1	3	3	4	4	1	2
4	3	2	1	3	4	1	1	2	2	4	2	3	3	1	4
4	3	2	2	1	1	3	1	4	4	2	3	3	4	1	2
4	3	2	2	1	4	1	1	3	3	4	2	3	1	2	4

## Sheet: 4 sequences generating all 96
Table 2.
The 4 basic sequences, of which all 96 fully balanced sequences were generated.
1	2	3	3	4	1	4	4	2	2	1	3	2	4	3	1
1	2	3	3	4	4	2	4	1	1	3	2	2	1	4	3
1	2	3	4	2	1	4	4	3	3	1	3	2	2	4	1
1	2	3	4	4	1	3	3	2	4	2	2	1	1	4	3
